# Supplementary material for: Multi-Omics Analysis After Vaginal Administration of Bacteroides fragilis in Chickens
Source: Front Microbiol. 2022 Feb 16;13:846011. doi: 10.3389/fmicb.2022.846011 (PMC8888936; doi:10.3389/fmicb.2022.846011)
Supplement: Supplementary file 1 [file Data_Sheet_1.ZIP]

Archive with 6 entries (5 files):
- Supplementary_Material/
- Supplementary_Material/Supplementary figure.1.tif
- Supplementary_Material/Supplementary figure.2.tif
- Supplementary_Material/Supplementary figure.3.tif
- Supplementary_Material/Supplementary Table.xlsx
- Supplementary_Material/Supplementary_Material.docx
