# Supplementary material for: Multi-Omics Analysis After Vaginal Administration of Bacteroides fragilis in Chickens
Source: Front Microbiol. 2022 Feb 16;13:846011. doi: 10.3389/fmicb.2022.846011 (PMC8888936; doi:10.3389/fmicb.2022.846011)
Supplement: Supplementary file 1 [file Data_Sheet_1.ZIP › Supplementary_Material/Supplementary Table.xlsx]

## Sheet: Supplementary Table 1
Supplementary Table 1.Primers for RT-qPCR
Gene name	Nucleotide sequence (5' to 3')
β-actin	Forward primer	ACACCCACACCCCTGTGATGAA
	Reverse primer	TGCTGCTGACACCTTCACCATTC
CCN3	Forward primer	AACTGCGTGTTCGATGGGAT
	Reverse primer	TCTCCGGGGACTTCGATCTT
CTLA4	Forward primer	AGATGGAGCGGATGTACCCT
	Reverse primer	CCCACGACAATGGCTGAGAT
DIO2	Forward primer	GTTGGTGGCAAGTGTGGAAC
	Reverse primer	ACAGCTGGCTTGTGAATGGT
ITPKA	Forward primer	GCGACATGAGGTCGTTGGAA
	Reverse primer	ATCAGGGAGAAGGGTGGTCT
PDK4	Forward primer	TTCGGCTCGACTAATGGGTG
	Reverse primer	TGCACTGAAGGGGTGCTTAG
RICTOR	Forward primer	CTAACCCCAAGCCGGTTCAT
	Reverse primer	AACCATGGAGCGAACAGAGG
MYO5A	Forward primer	CAGGCCAGGTCAAACTAGCA
	Reverse primer	GTTGTGGCGTTCAGGGTTTC
NPY	Forward primer	TCAACCTCATCACCAGGCAG
	Reverse primer	CGAAGGGTCTTCAAACCGGG
SEMA3C	Forward primer	CAGATGGCACTGACCCCAAT
	Reverse primer	TGAATTTGCTTGGTGCTGCC
SYT12	Forward primer	GGTTTGAGGTCAGGTCCAGG
	Reverse primer	CAGAAGACCTCGTTTGGGCT

## Sheet: Supplementary Table 2
Supplementary Table 2. The results of 16S rRNA gene sequencing and quality parameters
Group	Sample name	Total_reads	Qualified reads	Average length (nt)	Q30 (%)	Q20 (%)
Control	Control.1	101575	88326	412	91.22	96.9
Control	Control.2	94650	82411	413	91.82	97.19
Control	Control.3	91474	81637	415	91.91	97.26
Control	Control.4	110993	93541	418	91.42	96.98
Control	Control.5	98460	86325	418	91.44	97.01
B.fragilis	B.fragilis.1	100162	89693	408	92.31	97.39
B.fragilis	B.fragilis.2	103600	86751	417	91.77	97.16
B.fragilis	B.fragilis.3	109394	98369	405	92.59	97.53
B.fragilis	B.fragilis.4	107658	91849	416	91.88	97.21
B.fragilis	B.fragilis.5	101284	89793	409	92.06	97.24
B.fragilis	B.fragilis.6	106274	93927	415	91.65	97.12

## Sheet: Supplementary Table 3
Supplementary Table 3. The results of transcriptome sequencing and quality parameters
Group	Sample name	Raw Reads	Clean Reads	Raw Base(G)	Clean Base(G)	Effective Rate(%)	Q20(%)	Q30(%)	GC Content(%)	Total Mapping rate (%)
Control	1-1-va	43301128	42407756	12.99	12.72	97.94	94.83	87.08	50.32	95.52
Control	1-2-va	29000709	28354601	8.7	8.51	97.77	95.47	88.8	48.95	95.74
Control	1-3-va	55158496	53723974	16.55	16.12	97.4	95.5	88.58	49.29	95.3
Control	1-4-va	52449178	51393295	15.73	15.42	97.99	95.79	89.19	49.02	95.71
Control	1-5-va	39821846	38821810	11.95	11.65	97.49	95.44	88.43	49.26	95.76
B.fragilis	2-1-va	49132757	48173935	14.74	14.45	98.05	95.53	88.59	48.79	96.04
B.fragilis	2-2-va	43816060	42810643	13.14	12.84	97.71	95.64	88.89	49.15	95.55
B.fragilis	2-3-va	45626120	44833424	13.69	13.45	98.26	95.6	88.83	49.41	95.61
B.fragilis	2-4-va	57386530	55967239	17.22	16.79	97.53	95.83	89.07	48.92	95.93
B.fragilis	2-5-va	43872566	42451308	13.16	12.74	96.76	95.84	89.28	47.89	96.06
B.fragilis	2-6-va	51219035	49983737	15.37	15	97.59	95.33	87.94	48.58	96.36
va=vagina

## Sheet: Supplementary Table 4
Supplementary Table 4.Lists of the signifcantly enriched KEGG pathways associated with vaginal DEGs.
Description	Term	LogP	InTerm	Genes
MAPK signaling pathway	ko04010	-3.18105	5/255	CACNA1E,CACNG1,DUSP1,FOS,NR4A1
Calcium signaling pathway	ko04020	-2.8125	4/182	CACNA1E,CHRM2,EDNRB,ITPKA
Rheumatoid arthritis	ko05323	-2.7202	3/90	CTLA4,FOS,TNFSF13B

## Sheet: Supplementary Table 5
Supplementary Table 5. qRT–PCR results of expression data of 10 randomly selected genes by RNA-seq.
	Gene	RNA-seq (log2 fold change)	qRT-PCR 2-△△Ct
B.fragilis	CCN3	1.69784	5.7202
vs	CTLA4	-1.71686	0.399943
Control	DIO2	-2.17885	0.076866
	ITPKA	1.4171	1.16022
	PDK4	-1.92575	0.182932
	RICTOR	1.34917	1.24162
	MYO5A	1.02526	1.07887
	NPY	-3.09123	0.0406403
	SEMA3c	-1.63178	0.329765
	SYT12	-2.71167	0.403324

## Sheet: Supplementary Table 6
Supplementary Table 6.Differential vaginal metabolites in chickens in the two groups.
	Meatabolite								VIP		FC		P value		change
B.fragilis	Calcitriol								2.00691		2.22969		0.00132815		up
vs	Methylmalonate								2.02779		1.52214		0.00134045		up
Control	L-Thyroxine								1.95945		1.80097		0.00152671		up
	NKK								1.93782		0.123699		0.00173677		down
	Glycerol-3-phosphate								1.95199		2.55193		0.00203939		up
	Glycerol 3-phosphate								1.88058		2.43662		0.00298512		up
	Estrone								1.81719		0.411658		0.0043256		down
	3-Indoxyl sulphate								1.84908		0.391629		0.00453981		down
	Methyl EudesMate								1.92888		0.400527		0.00460433		down
	N-[3-(4-chloroanilino)-1H-1,2,4-triazol-5-yl]-N'-isopropylurea								1.8757		0.319553		0.00478162		down
	O1-[4-(tert-butyl)benzoyl]-2-(tert-butylsulfonyl)ethanehydroximamide								1.83568		0.0979957		0.00920857		down
	Cysteinylglycine								1.74424		1.71857		0.00997121		up
	7-Ketocholesterol								1.70766		1.58999		0.0100803		up
	Proline-hydroxyproline								1.91967		0.237551		0.010651		down
	3-hydroxy-2-(3-nitro-4-piperidinobenzyl)propanenitrile								1.71567		0.358958		0.018553		down
	LPE 18:1								1.619		1.94825		0.0192412		up
	Corticosterone								1.71993		2.15104		0.0193001		up
	N-(9-oxodecyl)acetamide								1.68766		0.358984		0.020215		down
	Bilirubin								1.68177		0.519982		0.0212578		down
	Thromoboxane B1								1.64645		0.269428		0.0217986		down
	Palmitic Acid								1.56475		0.525622		0.0225584		down
	ACar 19:1								1.53013		1.68353		0.026595		up
	2-Amino-1,3,4-octadecanetriol								1.51068		0.47574		0.028066		down
	L-Tyrosinemethylester								1.63401		1.75639		0.028618		up
	5-chloro-6-(trifluoromethyl)-1,3-dihydro-2H-benzimidazole-2-thione								1.58887		0.483635		0.0296781		down
	FAHFA (18:1/20:3)								1.53152		1.7538		0.0303446		up
	Prostaglandin K2								1.4708		1.73265		0.0336542		up
	DLK								1.55591		2.38145		0.0337561		up
	DPK								1.48314		4.13029		0.0340912		up
	2-Arachidonyl Glycerol ether								1.50568		1.66224		0.0347647		up
	L-Pyroglutamic acid								1.4546		1.54262		0.0395609		up
	EPK								1.42849		1.94442		0.0420759		up
	2-(tert-butyl)-1,3-thiazolane-4-carboxylic acid								1.5132		0.336996		0.0425456		down
	1-benzyl-3-butyl-4-hydroxy-6-phenylpyridin-2(1H)-one								1.53024		0.163368		0.0430625		down
	3-[(4-hydroxyphenyl)methyl]-octahydropyrrolo[1,2-a]pyrazine-1,4-dione								1.43183		0.328309		0.0431348		down
	5-Hydroxyindole-3-acetic acid								1.4147		0.655067		0.0481718		down
	Prostaglandin F2alpha								1.40073		0.536803		0.0485182		down
	Docosapentaenoic acid								1.39077		1.73155		0.0486303		up
VIP=Variable Importance in the Projection(VIP>1),FC= Fold Change(FC>1 repsent up-regulation;FC<1 repsent down-regulation),P value applied univariate analysis (t-test). Lipids and lipid-like molecule metabolites are presented in bold font. Organic acids and derivatives metabolites are shown in grey background.
